# Supplementary material for: cis-2,6-Dibenzyl­cyclo­hexa­none
Source: Acta Crystallogr Sect E Struct Rep Online. 2009 Feb 21;65(Pt 3):o551. doi: 10.1107/S1600536809004887 (PMC2968598; doi:10.1107/S1600536809004887)
Supplement: Supplementary file 2 [file e-65-0o551-Isup2.hkl]

# 
# h,k,l, Fc-squared, Fo-squared, sigma(Fo-squared) and status flag 
# 
data_I
_shelx_title ' k06373 - Cc' 
_shelx_refln_list_code          4 
_shelx_F_calc_maximum      108.03 
_exptl_crystal_F_000       600.00 
_reflns_d_resolution_high   .7710 
 
loop_ 
 _symmetry_equiv_pos_as_xyz 
 'x, y, z' 
 'x, -y, z+1/2' 
 'x+1/2, y+1/2, z' 
 'x+1/2, -y+1/2, z+1/2' 
 
_cell_length_a    30.1194 
_cell_length_b     5.5650 
_cell_length_c     9.3048 
_cell_angle_alpha  90.000 
_cell_angle_beta   98.276 
_cell_angle_gamma  90.000 
 
_shelx_F_squared_multiplier     1.000 
 
loop_ 
 _refln_index_h 
 _refln_index_k 
 _refln_index_l 
 _refln_F_squared_calc 
 _refln_F_squared_meas 
 _refln_F_squared_sigma 
 _refln_observed_status 
   2   0   0     3049.69     2054.76     55.13 o 
   4   0   0       46.83       45.28       .63 o 
   8   0   0      867.26      814.27     11.27 o 
  10   0   0      338.40      305.64      4.43 o 
  12   0   0      910.27      973.04     15.47 o 
  14   0   0     3923.07     3967.42     63.54 o 
  16   0   0      797.14      776.96     14.38 o 
  18   0   0     1034.88     1172.17     23.91 o 
  20   0   0     4042.99     4253.81     90.35 o 
  22   0   0     3555.07     3610.48     74.61 o 
  24   0   0     1539.34     1531.78     32.82 o 
  26   0   0     2369.59     2593.70     57.33 o 
  28   0   0      223.06      240.03      8.42 o 
  30   0   0      186.90      204.41      8.63 o 
  32   0   0      147.73      127.97      6.95 o 
  34   0   0       10.58        -.84      6.73 o 
  36   0   0      147.15      107.34     10.52 o 
  38   0   0       93.25      107.32     14.94 o 
   1   1   0     1115.57     1127.97     11.66 o 
   3   1   0       26.00       31.97       .63 o 
   5   1   0     3126.37     2925.79     31.41 o 
   7   1   0     1810.74     1718.06     20.81 o 
   9   1   0      770.91      717.46     19.18 o 
  11   1   0     1670.38     1614.30     25.90 o 
  13   1   0     1843.86     1790.69     22.37 o 
  15   1   0      416.98      403.99      5.41 o 
  17   1   0      151.74      144.94      2.73 o 
  19   1   0      456.98      462.26      7.96 o 
  21   1   0      118.67      114.08      2.90 o 
  23   1   0      428.88      429.55      7.30 o 
  25   1   0       96.01       91.02      3.38 o 
  27   1   0       22.47       22.07      5.37 o 
  29   1   0        4.89        4.30      3.23 o 
  31   1   0       23.83       12.72      6.73 o 
  33   1   0       60.46       50.37      5.51 o 
  35   1   0      127.87      126.16      8.54 o 
  37   1   0       63.26       71.75      8.19 o 
   0   2   0     6797.67     7047.46    138.25 o 
   2   2   0      977.20      978.12     12.59 o 
   4   2   0      732.30      746.79     28.37 o 
   6   2   0     4221.46     4529.60    156.20 o 
   8   2   0       10.85       11.71       .70 o 
  10   2   0      201.18      192.71      2.88 o 
  12   2   0     1542.23     1600.08     56.81 o 
  14   2   0      398.81      367.55     10.75 o 
  16   2   0      231.74      200.23      3.80 o 
  18   2   0       20.00       19.80      1.64 o 
  20   2   0     1305.26     1283.98     38.30 o 
  22   2   0      333.53      334.13      7.23 o 
  24   2   0      186.43      194.95      9.47 o 
  26   2   0      998.50     1113.20     36.63 o 
  28   2   0      214.61      219.76      8.21 o 
  30   2   0        4.08        9.37      4.25 o 
  32   2   0       52.04       42.31      5.58 o 
  34   2   0       77.02       94.27      9.96 o 
  36   2   0      115.95      151.20     21.68 o 
   1   3   0     3012.89     3474.08     55.37 o 
   3   3   0      260.01      286.12      5.10 o 
   5   3   0      292.20      315.41      5.28 o 
   7   3   0      351.40      333.64      6.73 o 
   9   3   0      685.48      677.57     12.46 o 
  11   3   0       78.00       72.69      5.16 o 
  13   3   0     1916.23     1983.65     50.64 o 
  15   3   0       23.00       24.43      2.95 o 
  17   3   0      259.57      271.11      5.66 o 
  19   3   0     1016.26     1051.35     19.42 o 
  21   3   0      476.91      463.12      9.87 o 
  23   3   0      789.22      793.94     16.77 o 
  25   3   0      366.19      383.42     10.53 o 
  27   3   0       39.25       30.01      6.00 o 
  29   3   0      211.46      239.50     23.37 o 
  31   3   0      195.17      202.69     10.53 o 
  33   3   0      152.80      159.49     10.34 o 
  35   3   0      197.52      210.38     13.02 o 
   0   4   0       87.43      104.72      7.58 o 
   2   4   0      328.60      335.73      6.81 o 
   4   4   0      401.90      407.51     12.86 o 
   6   4   0       71.68       66.27      5.16 o 
   8   4   0      141.35      140.69      4.85 o 
  10   4   0       26.85       27.18      6.21 o 
  12   4   0      256.48      251.36      7.08 o 
  14   4   0       86.36       83.00      4.30 o 
  16   4   0      122.96      115.58      4.95 o 
  18   4   0      205.50      199.52      6.04 o 
  20   4   0       71.19       66.65      4.75 o 
  22   4   0       36.50       41.29      4.84 o 
  24   4   0       15.08       13.98      7.47 o 
  26   4   0        4.68        6.95      5.11 o 
  28   4   0       53.75       56.10      8.31 o 
  30   4   0      169.71      164.22      9.55 o 
  32   4   0       62.74       54.15      9.22 o 
   1   5   0         .05       -4.95      9.36 o 
   3   5   0       14.21        9.12      4.45 o 
   5   5   0      126.18      158.95      6.68 o 
   7   5   0      299.19      311.65     10.82 o 
   9   5   0       45.55       30.02      5.03 o 
  11   5   0      745.53      758.76     18.19 o 
  13   5   0       24.66       19.68      4.32 o 
  15   5   0       22.82       20.04      4.17 o 
  17   5   0         .22        2.08      5.05 o 
  19   5   0       55.62       53.54      8.21 o 
  21   5   0        7.32       14.56      5.58 o 
  23   5   0       13.87       20.09      6.07 o 
  25   5   0       54.34       50.30      7.43 o 
  27   5   0       46.55       47.66      7.57 o 
   0   6   0       34.25       51.55     13.89 o 
   2   6   0       17.87       24.19      9.26 o 
   4   6   0       49.77       58.92      9.89 o 
   6   6   0      212.75      258.10     16.21 o 
   8   6   0      101.21      110.15      8.69 o 
  10   6   0       77.29       69.57      7.59 o 
  12   6   0      380.82      423.83     14.51 o 
  14   6   0       73.48       69.88      7.67 o 
  16   6   0       21.64       17.75     11.68 o 
  18   6   0       18.71       20.54      8.94 o 
  20   6   0       36.47       37.96      9.10 o 
   1   7   0       40.27       41.03     12.83 o 
   3   7   0        8.12       23.35     12.41 o 
   5   7   0        2.00        5.47     11.57 o 
   7   7   0       33.88       35.98     14.31 o 
   9   7   0        9.05      -10.94     11.36 o 
 -37   1   1       58.86       61.16      7.35 o 
 -35   1   1      106.72      117.54      7.29 o 
 -33   1   1       11.17        7.75      4.90 o 
 -31   1   1       91.99       86.17      4.64 o 
 -29   1   1       64.32       65.83      3.94 o 
 -27   1   1       25.94       24.88      2.92 o 
 -25   1   1      563.66      539.36     10.44 o 
 -23   1   1      335.21      306.74      5.13 o 
 -21   1   1      281.31      297.19      6.00 o 
 -19   1   1      103.32       97.25      2.21 o 
 -17   1   1      367.58      353.48      5.89 o 
 -15   1   1      343.10      312.90      5.22 o 
 -13   1   1     1582.17     1638.86     19.40 o 
 -11   1   1      851.31      863.22     12.44 o 
  -9   1   1      406.27      391.96      5.60 o 
  -7   1   1      298.54      266.75      3.64 o 
  -5   1   1     2875.91     2754.71     29.01 o 
  -3   1   1     3864.66     3728.38     40.55 o 
   1   1   1     7096.98     7366.21    161.29 o 
   3   1   1     3451.50     3399.96     32.75 o 
   5   1   1     2981.79     2917.66     28.17 o 
   7   1   1     1029.23      936.09     10.84 o 
   9   1   1      345.16      344.69      4.10 o 
  11   1   1     1808.57     1886.70     25.17 o 
  13   1   1      566.95      600.20      8.20 o 
  15   1   1      121.62      112.94      2.12 o 
  17   1   1      395.66      400.14      6.33 o 
  19   1   1       77.24       75.93      4.42 o 
  21   1   1      425.10      424.83      6.78 o 
  23   1   1      522.09      507.26      8.61 o 
  25   1   1      238.25      211.15      5.10 o 
  27   1   1       29.46       26.25      4.42 o 
  29   1   1       77.52       67.03      4.54 o 
  31   1   1       14.08       12.98      4.79 o 
  33   1   1       11.37       12.38      6.54 o 
  35   1   1      227.20      235.99     12.49 o 
  37   1   1        1.63        1.10      7.66 o 
 -36   2   1       48.58       58.12     10.52 o 
 -34   2   1        2.50        5.85      5.86 o 
 -32   2   1       56.07       59.36      5.73 o 
 -30   2   1      101.10       94.83      5.21 o 
 -28   2   1      200.11      208.44      6.02 o 
 -26   2   1       30.62       32.62      3.38 o 
 -24   2   1      758.18      730.42     27.33 o 
 -22   2   1     1091.27     1064.00     32.97 o 
 -20   2   1      377.78      357.49      7.59 o 
 -18   2   1        6.53        4.59      1.04 o 
 -16   2   1      450.75      417.21      5.70 o 
 -14   2   1       39.96       30.65      1.58 o 
 -12   2   1      392.76      392.84      5.88 o 
 -10   2   1      607.66      628.39      9.18 o 
  -8   2   1      395.03      389.74      5.83 o 
  -6   2   1     2023.78     2074.45     31.55 o 
  -4   2   1      484.18      479.93      6.96 o 
  -2   2   1     2841.58     2970.72     68.11 o 
   0   2   1     1959.06     2025.56     24.05 o 
   2   2   1     2356.17     2405.98     31.16 o 
   4   2   1      476.38      504.92      6.12 o 
   6   2   1     1854.56     1882.02     23.64 o 
   8   2   1      404.26      416.02      5.72 o 
  10   2   1       47.83       45.04      2.21 o 
  12   2   1       52.40       54.13      1.67 o 
  14   2   1       33.77       32.24      2.95 o 
  16   2   1      563.94      545.24      8.85 o 
  18   2   1      142.41      122.15      3.05 o 
  20   2   1      262.13      258.19     10.43 o 
  22   2   1     1116.40     1062.35     19.14 o 
  24   2   1      372.64      377.21     20.75 o 
  26   2   1      234.89      253.89      6.55 o 
  28   2   1        7.35        5.30      3.77 o 
  30   2   1        2.93        6.45      4.46 o 
  32   2   1       52.37       48.21      8.42 o 
  34   2   1        6.00       -2.22      7.37 o 
  36   2   1       38.88       46.10      8.69 o 
 -35   3   1       26.13       46.03      9.15 o 
 -33   3   1       64.73       60.66      7.33 o 
 -31   3   1      158.20      156.19     16.21 o 
 -29   3   1       61.41       57.22      6.01 o 
 -27   3   1      433.02      467.01     15.49 o 
 -25   3   1       84.62       83.90      4.75 o 
 -23   3   1       28.65       24.08      3.56 o 
 -21   3   1      614.97      595.70     26.99 o 
 -19   3   1      123.38      117.91      5.68 o 
 -17   3   1      358.01      351.30      7.17 o 
 -15   3   1      122.89      116.25      7.89 o 
 -13   3   1      627.17      625.18     10.85 o 
 -11   3   1        3.28        3.68      1.79 o 
  -9   3   1      476.24      500.07      7.95 o 
  -7   3   1      187.81      213.14      3.63 o 
  -5   3   1      100.97       95.79      2.67 o 
  -3   3   1      893.31      931.29     13.55 o 
  -1   3   1     1268.02     1351.90     20.97 o 
   1   3   1      289.79      295.05      7.17 o 
   3   3   1      900.79      955.12     29.40 o 
   5   3   1      678.29      715.43     14.57 o 
   7   3   1       83.47       71.42      2.43 o 
   9   3   1      307.27      315.68      6.43 o 
  11   3   1      243.31      251.53      4.40 o 
  13   3   1      301.52      289.75      5.97 o 
  15   3   1       12.11       10.13      2.00 o 
  17   3   1      728.16      736.35     11.86 o 
  19   3   1      185.62      197.31     13.26 o 
  21   3   1      257.82      248.84     13.16 o 
  23   3   1      360.42      379.32     15.48 o 
  25   3   1      240.87      263.00     12.95 o 
  27   3   1      193.62      196.89      7.22 o 
  29   3   1      158.95      146.10     16.63 o 
  31   3   1       21.85       19.49      6.72 o 
  33   3   1       27.03       26.30     15.15 o 
 -32   4   1       61.23       55.65      9.28 o 
 -30   4   1        9.85        7.17     10.52 o 
 -28   4   1       81.71       84.27      9.57 o 
 -26   4   1      246.86      255.05     11.79 o 
 -24   4   1      122.60       99.06      6.67 o 
 -22   4   1      262.91      264.45      9.16 o 
 -20   4   1       82.29       73.54      4.67 o 
 -18   4   1       15.62       16.99      5.15 o 
 -16   4   1       67.71       66.00      4.55 o 
 -14   4   1      801.55      844.62     18.80 o 
 -12   4   1      834.61      824.39     18.42 o 
 -10   4   1      268.83      251.99      8.32 o 
  -8   4   1       97.88       94.83      3.58 o 
  -6   4   1      220.57      218.64      5.45 o 
  -4   4   1       33.56       31.78      2.74 o 
  -2   4   1      348.73      366.46      9.95 o 
   0   4   1     1390.33     1514.64     28.23 o 
   2   4   1      105.00       98.53      5.16 o 
   4   4   1       63.32       59.92      4.21 o 
   6   4   1      130.44      120.87      3.89 o 
   8   4   1      298.68      296.48      6.57 o 
  10   4   1      278.32      252.67      5.91 o 
  12   4   1      761.53      783.19     25.22 o 
  14   4   1     1045.31     1098.96     31.16 o 
  16   4   1       91.25       88.66      7.16 o 
  18   4   1       39.51       30.83      4.04 o 
  20   4   1       56.10       61.57      6.63 o 
  22   4   1      247.96      220.53     12.74 o 
  24   4   1      201.30      208.21      7.82 o 
  26   4   1       12.58        8.05      6.27 o 
  28   4   1      219.38      223.09     10.37 o 
  30   4   1       26.49       20.44      8.84 o 
 -27   5   1       31.28       29.57     10.20 o 
 -25   5   1      113.38       86.89      7.27 o 
 -23   5   1       52.12       40.37      6.11 o 
 -21   5   1       65.82       67.83     10.94 o 
 -19   5   1       55.01       51.45      9.99 o 
 -17   5   1       85.55       86.65      5.84 o 
 -15   5   1      129.25      130.70      9.26 o 
 -13   5   1      229.74      210.71      7.64 o 
 -11   5   1      261.61      249.47     15.69 o 
  -9   5   1      425.01      450.91     11.99 o 
  -7   5   1       37.46       46.82      9.05 o 
  -5   5   1      116.35      109.86      5.58 o 
  -3   5   1      168.04      193.94      9.10 o 
  -1   5   1       48.77       39.35      6.10 o 
   1   5   1      235.56      294.52     11.16 o 
   3   5   1       25.55       29.30      4.28 o 
   5   5   1       40.56       46.23      5.28 o 
   7   5   1       74.84       65.08      5.50 o 
   9   5   1      423.18      427.62     11.69 o 
  11   5   1      257.12      254.93      8.33 o 
  13   5   1      128.67      114.63      7.37 o 
  15   5   1       45.70       34.74      5.26 o 
  17   5   1       41.04       41.48      4.90 o 
  19   5   1        5.46       11.02      4.95 o 
  21   5   1       40.71       43.56      6.72 o 
  23   5   1      122.24      128.46      8.64 o 
  25   5   1       15.99       11.02      7.72 o 
  27   5   1       29.45       24.26      8.39 o 
 -20   6   1       33.54       36.18      8.84 o 
 -18   6   1       21.60       30.17      9.78 o 
 -16   6   1       27.53       38.17     10.31 o 
 -14   6   1       71.75       53.05      8.77 o 
 -12   6   1      374.86      368.44     13.13 o 
 -10   6   1      236.94      279.29     15.37 o 
  -8   6   1      328.41      362.65     17.69 o 
  -6   6   1       45.38       30.09      9.47 o 
  -4   6   1      115.71      122.06     11.36 o 
  -2   6   1      131.08      133.65     11.15 o 
   0   6   1       38.18       38.50      9.68 o 
   2   6   1      151.05      150.28     13.05 o 
   4   6   1      143.93      147.54     11.79 o 
   6   6   1      176.77      177.11     13.37 o 
   8   6   1      259.99      278.64     16.53 o 
  10   6   1      325.68      289.14     12.42 o 
  12   6   1      241.39      246.52     10.43 o 
  14   6   1      296.38      335.80     12.95 o 
  16   6   1        8.28        6.55      7.57 o 
  18   6   1       11.58       10.30     11.68 o 
  20   6   1       39.63       20.59      8.49 o 
  -9   7   1       87.81       98.27     16.83 o 
  -7   7   1       66.42       38.51     13.68 o 
  -5   7   1        7.61       15.57     11.99 o 
  -3   7   1        7.45       -1.68     12.41 o 
  -1   7   1       59.79       51.76     11.36 o 
   1   7   1       50.32       19.78      9.68 o 
   3   7   1       29.22       27.77     10.94 o 
   5   7   1        4.94       13.04     10.52 o 
   7   7   1       50.52       42.08     10.52 o 
 -38   0   2       38.56       41.66      9.26 o 
 -36   0   2      269.47      298.14     13.05 o 
 -34   0   2       17.34       22.09      5.89 o 
 -32   0   2      144.55      125.87      7.16 o 
 -30   0   2      102.05       91.76      6.94 o 
 -28   0   2      116.84       95.34      4.84 o 
 -26   0   2     1383.38     1401.37     30.46 o 
 -24   0   2      989.34      962.93     19.22 o 
 -22   0   2     1042.26     1035.77     19.02 o 
 -20   0   2      150.57      144.43      3.58 o 
 -18   0   2      750.28      749.91     13.52 o 
 -16   0   2      130.79      127.38      2.95 o 
 -14   0   2     2927.18     3103.42     52.99 o 
 -12   0   2     6785.94     6948.69    113.66 o 
 -10   0   2     1643.33     1637.81     25.61 o 
  -8   0   2     1573.11     1419.15     19.88 o 
  -6   0   2     6621.39     6577.40     84.03 o 
  -4   0   2     2696.79     2744.57     37.94 o 
   2   0   2     5321.88     5331.97     75.51 o 
   4   0   2     7798.06     7825.72    115.63 o 
   6   0   2      688.54      645.17      9.53 o 
   8   0   2     2725.46     2569.94     45.89 o 
  10   0   2     6379.18     6654.43    120.22 o 
  12   0   2     6375.04     6489.56    132.74 o 
  14   0   2       28.33       24.41      1.89 o 
  16   0   2      700.01      738.95     14.78 o 
  18   0   2       93.05       78.72      3.16 o 
  20   0   2      814.75      805.60     16.89 o 
  22   0   2      349.43      333.52      8.85 o 
  24   0   2      589.19      567.66     18.77 o 
  26   0   2      106.92       96.39      5.68 o 
  28   0   2      361.09      361.25     11.80 o 
  30   0   2       67.34       55.34      7.36 o 
  32   0   2       77.51       87.54      8.84 o 
  34   0   2      366.34      420.38     23.59 o 
  36   0   2      194.28      260.38     19.37 o 
 -37   1   2       94.93       90.11      7.66 o 
 -35   1   2      185.98      193.73     31.15 o 
 -33   1   2       15.81       13.50      5.79 o 
 -31   1   2      301.65      304.49      7.44 o 
 -29   1   2       61.41       54.40      3.57 o 
 -27   1   2      281.50      298.27      5.79 o 
 -25   1   2     2190.01     2316.87     88.18 o 
 -23   1   2      329.39      323.05      5.31 o 
 -21   1   2      363.53      365.10     12.22 o 
 -19   1   2      795.05      773.31     10.90 o 
 -17   1   2      438.79      436.07      7.59 o 
 -15   1   2      741.71      740.95      9.98 o 
 -13   1   2     1849.98     1874.31     25.08 o 
 -11   1   2     5530.38     5727.75     71.19 o 
  -9   1   2     3894.88     3864.71     46.46 o 
  -7   1   2     2157.44     2107.35     35.10 o 
  -5   1   2     8815.58     9035.86    128.33 o 
  -3   1   2    11670.31    12051.34    207.98 o 
  -1   1   2     3578.27     3716.37     38.70 o 
   1   1   2     5750.58     6027.35     60.89 o 
   3   1   2     9676.21     9897.20    145.44 o 
   5   1   2     3952.61     3856.56     46.10 o 
   7   1   2     3210.55     3267.06     45.59 o 
   9   1   2     5597.02     5782.79     68.66 o 
  11   1   2     1163.57     1215.36     16.95 o 
  13   1   2     1243.22     1239.75     27.13 o 
  15   1   2      408.77      396.73      5.81 o 
  17   1   2      567.87      571.38      8.35 o 
  19   1   2      297.61      293.79      8.64 o 
  21   1   2      134.47      123.54      3.20 o 
  23   1   2     2268.16     2417.01     40.21 o 
  25   1   2      455.00      493.60      9.42 o 
  27   1   2        5.85        1.23      2.90 o 
  29   1   2      303.89      313.53      8.69 o 
  31   1   2       60.32       68.57      7.36 o 
  33   1   2       44.85       58.55      8.52 o 
  35   1   2       76.68       96.82      8.15 o 
 -36   2   2       34.08       51.08      8.89 o 
 -34   2   2        3.70        2.88      6.14 o 
 -32   2   2       10.90        3.16      7.99 o 
 -30   2   2       23.02       23.03      8.10 o 
 -28   2   2      343.06      366.53      8.34 o 
 -26   2   2       51.79       59.34      3.42 o 
 -24   2   2      182.33      210.31      4.91 o 
 -22   2   2      326.11      302.07     10.74 o 
 -20   2   2      146.09      148.87      3.18 o 
 -18   2   2      106.66       97.80      3.58 o 
 -16   2   2      109.71      117.10      4.95 o 
 -14   2   2        9.21        8.62      3.05 o 
 -12   2   2      269.91      276.62      6.11 o 
 -10   2   2     1248.15     1314.21     17.48 o 
  -8   2   2      504.57      501.79      6.90 o 
  -6   2   2      445.90      439.40      6.18 o 
  -4   2   2      456.54      458.22     11.08 o 
  -2   2   2      182.05      194.65      4.11 o 
   0   2   2       32.00       34.58       .96 o 
   2   2   2      477.61      494.51      6.69 o 
   4   2   2      874.81      883.78     10.85 o 
   6   2   2      466.70      445.57      6.12 o 
   8   2   2     1483.83     1607.38     19.68 o 
  10   2   2      583.73      597.22      7.57 o 
  12   2   2      146.54      117.25      6.00 o 
  14   2   2       71.72       77.43      2.63 o 
  16   2   2      342.53      311.54     16.86 o 
  18   2   2      106.14      101.27      3.05 o 
  20   2   2      142.26      125.18      4.01 o 
  22   2   2      586.24      633.96     19.29 o 
  24   2   2        4.30        6.54      2.96 o 
  26   2   2      172.41      181.99      6.54 o 
  28   2   2       92.05       88.88      5.50 o 
  30   2   2       22.64       23.89     14.10 o 
  32   2   2       24.74       29.88      6.16 o 
  34   2   2        5.58       11.81      7.18 o 
 -35   3   2      234.92      257.65     21.26 o 
 -33   3   2       52.74       55.03      9.78 o 
 -31   3   2       65.63       66.25      6.86 o 
 -29   3   2       93.20       85.86      6.71 o 
 -27   3   2      445.72      481.44     22.44 o 
 -25   3   2      550.67      574.87     13.03 o 
 -23   3   2      805.70      828.48     16.15 o 
 -21   3   2      182.91      173.81      5.41 o 
 -19   3   2      153.40      153.14      9.16 o 
 -17   3   2      878.37      890.46     14.81 o 
 -15   3   2      139.38      152.02      3.54 o 
 -13   3   2      996.59     1003.46     17.05 o 
 -11   3   2       44.66       33.10      4.73 o 
  -9   3   2       48.13       37.52      6.00 o 
  -7   3   2      802.00      877.61     23.67 o 
  -5   3   2      522.62      526.31      8.65 o 
  -3   3   2     1881.06     2038.09     45.08 o 
  -1   3   2     2993.34     3350.78     44.71 o 
   1   3   2     1701.97     1920.56     25.38 o 
   3   3   2      833.29      840.65     11.80 o 
   5   3   2      680.89      725.22     10.66 o 
   7   3   2        9.35        4.87      1.41 o 
   9   3   2       10.00        6.42      1.49 o 
  11   3   2      714.83      719.39     12.29 o 
  13   3   2      659.10      677.52     11.83 o 
  15   3   2      277.40      298.35      6.68 o 
  17   3   2      413.81      387.39     10.75 o 
  19   3   2       74.00       71.42      3.41 o 
  21   3   2      638.96      648.28     37.32 o 
  23   3   2      733.77      762.21     16.14 o 
  25   3   2      318.17      362.12      9.67 o 
  27   3   2       11.20        8.36      4.94 o 
  29   3   2       34.13       28.82      5.51 o 
  31   3   2      121.58      118.95      8.02 o 
  33   3   2      172.13      206.76     18.94 o 
 -32   4   2       10.85       15.46      9.07 o 
 -30   4   2       55.00       60.97     15.15 o 
 -28   4   2       43.53       34.84      6.76 o 
 -26   4   2       71.95       68.44      6.46 o 
 -24   4   2       33.44       24.03      6.42 o 
 -22   4   2       84.50       85.85      5.71 o 
 -20   4   2       91.85       90.57      9.68 o 
 -18   4   2       45.70       36.66      3.77 o 
 -16   4   2      213.94      218.66     10.11 o 
 -14   4   2     1333.59     1356.89     37.43 o 
 -12   4   2      151.87      155.54      7.16 o 
 -10   4   2      128.25      136.76      4.14 o 
  -8   4   2      201.03      206.53      5.79 o 
  -6   4   2      275.25      271.76      6.85 o 
  -4   4   2       58.82       58.39      4.42 o 
  -2   4   2      601.87      625.96     11.26 o 
   0   4   2      225.37      273.69      5.81 o 
   2   4   2       65.99       66.54      2.30 o 
   4   4   2      245.14      257.16      5.04 o 
   6   4   2      191.94      174.15      4.24 o 
   8   4   2      215.72      222.67      5.25 o 
  10   4   2      134.41      123.68      4.07 o 
  12   4   2      864.01      865.88     16.19 o 
  14   4   2      314.45      350.18     10.11 o 
  16   4   2      283.08      288.06      6.92 o 
  18   4   2       88.54       86.47      4.15 o 
  20   4   2       72.32       65.46      5.02 o 
  22   4   2       18.58       12.66      5.36 o 
  24   4   2      168.58      162.05     18.73 o 
  26   4   2       12.38       12.36      8.31 o 
  28   4   2       33.11       40.47     10.52 o 
  30   4   2        2.66        2.54      8.59 o 
 -27   5   2       17.34       24.27      9.57 o 
 -25   5   2       51.94       59.29      7.07 o 
 -23   5   2       21.61       24.56      6.32 o 
 -21   5   2       20.82       12.41      5.60 o 
 -19   5   2       25.16       19.74      5.36 o 
 -17   5   2       20.66       17.75      5.05 o 
 -15   5   2         .52        6.91      5.05 o 
 -13   5   2      434.23      434.73     11.93 o 
 -11   5   2      526.39      546.54     13.89 o 
  -9   5   2       53.23       41.67      4.04 o 
  -7   5   2      455.95      478.21     11.59 o 
  -5   5   2       83.59       72.45      7.37 o 
  -3   5   2       44.13       36.95      5.89 o 
  -1   5   2      294.82      329.60     10.95 o 
   1   5   2       88.12       70.71      6.73 o 
   3   5   2      394.14      459.71     13.14 o 
   5   5   2      211.70      216.93      7.54 o 
   7   5   2        2.45        2.76      5.89 o 
   9   5   2      302.91      287.51      8.91 o 
  11   5   2      320.39      334.36      9.08 o 
  13   5   2      102.92       92.61      5.65 o 
  15   5   2       25.09       15.28      4.75 o 
  17   5   2        1.04        1.00      5.31 o 
  19   5   2      125.31      115.90     15.15 o 
  21   5   2       39.47       42.63      8.40 o 
  23   5   2       14.64       10.07      8.69 o 
  25   5   2       15.97       -1.59      7.78 o 
 -20   6   2       31.05       27.74      9.44 o 
 -18   6   2         .44       -8.11      8.11 o 
 -16   6   2       10.65       12.07     11.57 o 
 -14   6   2      128.01      163.37     17.26 o 
 -12   6   2      205.97      221.41     27.47 o 
 -10   6   2       53.25       77.43     11.15 o 
  -8   6   2       77.03       73.02     11.36 o 
  -6   6   2       91.57       93.22      8.84 o 
  -4   6   2       23.06       15.78      5.68 o 
  -2   6   2        2.20        7.15      6.10 o 
   0   6   2       46.34       45.66      6.52 o 
   2   6   2       25.08       22.30      6.31 o 
   4   6   2       25.57       14.10      7.78 o 
   6   6   2       56.54       47.47      7.36 o 
   8   6   2      130.12      127.74      7.93 o 
  10   6   2       25.11       29.74      6.72 o 
  12   6   2      187.94      194.55      9.29 o 
  14   6   2      109.65      106.94      8.66 o 
  16   6   2       24.88       14.95      8.62 o 
  18   6   2       53.54       43.71      9.67 o 
  -7   7   2       30.40       31.56     14.52 o 
  -5   7   2       24.93       17.46     15.57 o 
  -3   7   2       35.65       31.56     10.73 o 
  -1   7   2       59.28       39.77     10.31 o 
   1   7   2       81.30       76.17     10.10 o 
   3   7   2        4.25       14.10      8.84 o 
   5   7   2       26.32       17.25      9.68 o 
 -37   1   3       86.10       95.00      7.66 o 
 -35   1   3       84.90       84.43      7.07 o 
 -33   1   3       94.06       87.40     10.21 o 
 -31   1   3       67.05       62.22      4.31 o 
 -29   1   3       84.62       76.12      3.83 o 
 -27   1   3      247.70      238.34      5.42 o 
 -25   1   3      590.27      588.59      9.04 o 
 -23   1   3      289.27      273.04      4.68 o 
 -21   1   3      168.33      162.14      3.35 o 
 -19   1   3       49.28       47.55      2.21 o 
 -17   1   3       89.30       80.43      2.08 o 
 -15   1   3      122.73      117.74      2.45 o 
 -13   1   3     2394.09     2513.54     32.62 o 
 -11   1   3      803.19      789.72      9.35 o 
  -9   1   3     2007.46     2027.76     24.00 o 
  -7   1   3       98.52       87.88      1.68 o 
  -5   1   3      835.51      843.20      9.42 o 
  -3   1   3     3990.58     4140.83     55.11 o 
  -1   1   3     1423.39     1536.60     18.03 o 
   1   1   3     3514.82     3639.41     43.33 o 
   3   1   3     1023.67      993.89     12.72 o 
   5   1   3      312.61      292.81      4.05 o 
   7   1   3     1718.39     1715.55     19.88 o 
   9   1   3     1563.52     1580.17     22.63 o 
  11   1   3     1374.68     1469.11     41.68 o 
  13   1   3      117.13      105.88      2.21 o 
  15   1   3      150.76      136.54      2.73 o 
  17   1   3       59.37       53.18      2.53 o 
  19   1   3       50.32       40.80      2.02 o 
  21   1   3      455.74      448.28     18.23 o 
  23   1   3      253.64      232.57      5.48 o 
  25   1   3       99.51       90.87      3.92 o 
  27   1   3      124.62      116.24      4.94 o 
  29   1   3       86.33       88.28     12.84 o 
  31   1   3       54.24       49.24      5.95 o 
  33   1   3      108.16      113.97      8.42 o 
  35   1   3       40.93       40.35      8.54 o 
 -36   2   3       22.46       29.63      8.32 o 
 -34   2   3       21.44       13.79      6.09 o 
 -32   2   3       12.86        7.78      4.52 o 
 -30   2   3      112.84      107.83     12.42 o 
 -28   2   3      555.68      601.39     20.45 o 
 -26   2   3      678.88      651.47     11.18 o 
 -24   2   3      822.49      785.75     13.59 o 
 -22   2   3      409.50      423.20      9.90 o 
 -20   2   3      185.67      169.48      6.21 o 
 -18   2   3       11.69        9.72      1.67 o 
 -16   2   3      169.14      180.45      3.72 o 
 -14   2   3      198.84      207.10      3.86 o 
 -12   2   3     1004.15      975.18     13.57 o 
 -10   2   3     1864.04     1927.76     24.35 o 
  -8   2   3     3160.13     3251.75     42.86 o 
  -6   2   3      102.70       90.88      2.02 o 
  -4   2   3     1279.59     1314.73     42.01 o 
  -2   2   3      167.93      195.35      6.21 o 
   0   2   3      417.55      456.73     16.67 o 
   2   2   3     1139.38     1158.84     26.29 o 
   4   2   3      372.02      407.05      7.59 o 
   6   2   3     1549.97     1524.26     19.18 o 
   8   2   3     1557.11     1611.60     30.67 o 
  10   2   3     1641.41     1658.57     21.91 o 
  12   2   3      200.93      204.96      3.42 o 
  14   2   3      128.11      136.33      2.72 o 
  16   2   3       40.49       38.81      2.37 o 
  18   2   3      251.69      233.05      5.27 o 
  20   2   3      155.14      166.27      5.13 o 
  22   2   3     1458.89     1454.15     26.56 o 
  24   2   3       75.24       68.90      4.09 o 
  26   2   3      267.74      265.77      7.34 o 
  28   2   3      291.18      294.99     22.85 o 
  30   2   3       11.99       15.48      7.26 o 
  32   2   3        6.72        4.13      6.67 o 
  34   2   3       16.20       24.45      8.29 o 
 -35   3   3       32.43       22.78     11.36 o 
 -33   3   3       65.23       71.97      7.36 o 
 -31   3   3       16.09       19.72      6.50 o 
 -29   3   3       41.52       41.12      5.43 o 
 -27   3   3      204.10      216.46      7.21 o 
 -25   3   3       86.15       97.39      5.51 o 
 -23   3   3       16.12       19.50      4.19 o 
 -21   3   3      168.39      171.44     11.37 o 
 -19   3   3       45.34       41.38      3.26 o 
 -17   3   3       24.44       13.23      2.60 o 
 -15   3   3      337.76      321.11     14.54 o 
 -13   3   3      882.50      885.11     20.81 o 
 -11   3   3      564.28      582.00      9.81 o 
  -9   3   3      155.78      149.81      5.68 o 
  -7   3   3       87.22       83.11      2.74 o 
  -5   3   3      359.60      350.33      7.80 o 
  -3   3   3      258.58      256.74      6.11 o 
  -1   3   3      156.99      152.61      5.05 o 
   1   3   3      275.26      248.13      6.74 o 
   3   3   3      146.09      142.59      3.47 o 
   5   3   3      152.48      157.82      3.26 o 
   7   3   3      118.44      117.70      5.89 o 
   9   3   3      473.29      471.80      8.42 o 
  11   3   3      973.24      966.27     22.82 o 
  13   3   3      514.54      510.97      9.98 o 
  15   3   3       17.78       13.74      2.68 o 
  17   3   3       92.88      100.27      3.98 o 
  19   3   3      213.56      218.63      5.91 o 
  21   3   3       50.01       55.49      4.19 o 
  23   3   3      109.79      116.67     14.00 o 
  25   3   3       72.78       61.99     11.78 o 
  27   3   3        3.91       11.21      9.15 o 
  29   3   3       59.15       66.93      6.89 o 
  31   3   3       32.46       29.52      7.36 o 
 -32   4   3       31.59       43.50     10.96 o 
 -30   4   3       27.69       31.24      8.33 o 
 -28   4   3       28.42       27.42      6.14 o 
 -26   4   3      106.39      104.55     10.10 o 
 -24   4   3      117.93      105.95      6.41 o 
 -22   4   3       97.56       90.33      5.86 o 
 -20   4   3       87.33       78.28     12.00 o 
 -18   4   3       51.59       43.99      4.50 o 
 -16   4   3       93.81       82.30      8.21 o 
 -14   4   3     1190.42     1243.23     44.80 o 
 -12   4   3      909.05      914.77     23.01 o 
 -10   4   3      101.58       95.50      6.73 o 
  -8   4   3      523.33      529.73      9.21 o 
  -6   4   3        8.46        8.28      2.37 o 
  -4   4   3      644.95      659.49     11.29 o 
  -2   4   3     1142.89     1161.74     19.54 o 
   0   4   3      307.78      305.78     16.12 o 
   2   4   3      646.62      692.79     11.38 o 
   4   4   3      109.55      102.86      6.00 o 
   6   4   3      169.58      162.56      9.47 o 
   8   4   3      323.31      312.49      7.16 o 
  10   4   3      506.66      500.24     10.28 o 
  12   4   3      938.81     1029.32     19.81 o 
  14   4   3      189.74      181.57      5.58 o 
  16   4   3      252.80      248.75      7.73 o 
  18   4   3       66.63       59.65      4.83 o 
  20   4   3       68.29       64.31      5.27 o 
  22   4   3      228.44      241.01      9.00 o 
  24   4   3      132.94      139.71      8.32 o 
  26   4   3       20.48       23.93      9.68 o 
  28   4   3       16.63       15.06      9.00 o 
 -27   5   3       95.25      103.96      8.69 o 
 -25   5   3        1.46       -1.97      7.02 o 
 -23   5   3      125.16      107.39      8.14 o 
 -21   5   3       87.35       81.76      6.97 o 
 -19   5   3       84.64       61.27      5.65 o 
 -17   5   3      190.88      164.27      7.07 o 
 -15   5   3       39.74       27.46      4.83 o 
 -13   5   3         .18       -1.26      9.89 o 
 -11   5   3      315.69      340.51      8.93 o 
  -9   5   3       22.99       10.70      3.64 o 
  -7   5   3      165.11      150.98      9.05 o 
  -5   5   3      205.21      206.59      5.83 o 
  -3   5   3      381.97      378.78     18.64 o 
  -1   5   3      416.34      425.07     11.04 o 
   1   5   3       21.44       17.78      3.31 o 
   3   5   3      566.64      592.17     21.50 o 
   5   5   3       36.82       39.30      4.13 o 
   7   5   3      114.49      105.24      8.73 o 
   9   5   3      388.40      407.71     14.96 o 
  11   5   3       39.81       36.97      5.30 o 
  13   5   3       11.35       12.09      6.84 o 
  15   5   3      176.60      161.04      7.78 o 
  17   5   3       88.17       74.56     19.99 o 
  19   5   3       73.18       63.23      8.06 o 
  21   5   3       71.91       67.05      8.63 o 
  23   5   3       42.43       56.13     15.57 o 
 -20   6   3        1.58       13.88     13.04 o 
 -18   6   3       35.43       33.93      9.92 o 
 -16   6   3       25.10       18.03      8.21 o 
 -14   6   3      256.34      285.80     15.62 o 
 -12   6   3      219.79      249.46     17.05 o 
 -10   6   3      113.95      118.69     12.21 o 
  -8   6   3        4.35       13.89     14.73 o 
  -6   6   3        9.44       -5.26      8.84 o 
  -4   6   3       70.26       62.92      7.36 o 
  -2   6   3       53.94       54.71      6.73 o 
   0   6   3      102.61       81.02      7.37 o 
   2   6   3       34.23       33.87      6.73 o 
   4   6   3         .36       -4.95      6.15 o 
   6   6   3       25.17       23.89      6.40 o 
   8   6   3       42.46       44.73      8.73 o 
  10   6   3      205.40      216.41      9.35 o 
  12   6   3      214.69      220.54     10.36 o 
  14   6   3      115.08      128.41     15.26 o 
  16   6   3       24.51       22.22      9.22 o 
 -38   0   4      120.53      123.95     13.47 o 
 -36   0   4      701.64      846.21     32.25 o 
 -34   0   4      414.57      453.73     16.85 o 
 -32   0   4      178.88      174.50      8.42 o 
 -30   0   4      867.49      953.49     29.33 o 
 -28   0   4       52.67       56.39      4.63 o 
 -26   0   4      140.93      114.30      5.26 o 
 -24   0   4       87.70       64.61      4.21 o 
 -22   0   4       87.70       81.03      3.58 o 
 -20   0   4      700.57      612.88     11.61 o 
 -18   0   4      148.56      156.42      4.21 o 
 -16   0   4     2068.15     2079.52     34.45 o 
 -14   0   4     5676.41     5952.31     92.24 o 
 -12   0   4     2673.69     2717.75     43.82 o 
 -10   0   4      856.15      789.93     14.60 o 
  -8   0   4      129.97      117.71      2.74 o 
  -6   0   4      872.66      879.49     17.15 o 
  -4   0   4     1871.42     1821.60     33.50 o 
  -2   0   4      715.57      640.95     11.42 o 
   0   0   4      305.23      324.94      7.17 o 
   2   0   4     1776.24     1772.10     31.54 o 
   4   0   4      188.62      171.05      4.00 o 
   6   0   4      192.74      171.46      4.84 o 
   8   0   4     1753.26     1781.67     37.85 o 
  10   0   4     3595.85     3590.17     78.78 o 
  12   0   4     4062.84     3903.71     87.67 o 
  14   0   4       26.82       22.72      2.10 o 
  16   0   4       70.85       54.72      3.37 o 
  18   0   4      470.64      438.26     10.54 o 
  20   0   4      125.71      121.03      4.84 o 
  22   0   4       18.12       12.41      3.79 o 
  24   0   4       56.13       47.98      4.84 o 
  26   0   4      297.00      318.62     12.00 o 
  28   0   4      143.79      125.23      8.21 o 
  30   0   4      202.68      218.51     10.53 o 
  32   0   4      870.79     1066.64     47.04 o 
  34   0   4      122.00      154.68     16.20 o 
 -37   1   4        4.64       23.13      9.99 o 
 -35   1   4       15.23       25.87      6.21 o 
 -33   1   4        8.24        -.49      4.60 o 
 -31   1   4      180.85      164.58      5.33 o 
 -29   1   4      205.06      204.34      5.27 o 
 -27   1   4      126.53      144.40      4.29 o 
 -25   1   4      818.56      759.18     11.51 o 
 -23   1   4      525.15      539.02      8.71 o 
 -21   1   4      353.82      343.00      5.61 o 
 -19   1   4      165.74      158.56      4.53 o 
 -17   1   4       31.00       27.31      1.71 o 
 -15   1   4      911.59      921.73     10.30 o 
 -13   1   4      374.01      387.59      4.65 o 
 -11   1   4      489.79      549.18      9.81 o 
  -9   1   4     2357.78     2300.47     26.36 o 
  -7   1   4      606.27      614.39      7.28 o 
  -5   1   4      826.46      832.36     11.60 o 
  -3   1   4      368.23      378.72      5.92 o 
  -1   1   4     1306.75     1288.42     17.35 o 
   1   1   4      571.46      592.57      8.71 o 
   3   1   4       33.00       32.98      3.05 o 
   5   1   4     1824.64     1801.71     23.16 o 
   7   1   4     1375.24     1349.33     22.79 o 
   9   1   4      912.93      907.86     13.35 o 
  11   1   4     1016.64     1004.05     13.16 o 
  13   1   4      239.24      223.78      3.63 o 
  15   1   4      125.19      121.25      3.05 o 
  17   1   4      867.81      836.83     13.59 o 
  19   1   4      365.23      378.94      7.15 o 
  21   1   4      258.51      225.13     11.90 o 
  23   1   4      158.02      131.06      4.10 o 
  25   1   4      314.18      331.29     10.21 o 
  27   1   4      216.13      243.19      7.40 o 
  29   1   4       39.37       38.23      8.21 o 
  31   1   4       55.50       56.77      7.23 o 
  33   1   4       94.69      129.80      9.10 o 
 -36   2   4       20.75       29.13      8.55 o 
 -34   2   4       19.46       21.33      9.99 o 
 -32   2   4       15.75       14.43      5.73 o 
 -30   2   4       83.35       69.68      5.72 o 
 -28   2   4       38.97       35.27      8.00 o 
 -26   2   4       91.08       87.07      4.37 o 
 -24   2   4      425.31      430.36     11.17 o 
 -22   2   4       20.35       16.27      2.45 o 
 -20   2   4      117.61      106.82      3.26 o 
 -18   2   4      265.81      251.68      4.74 o 
 -16   2   4      135.84      129.18      4.42 o 
 -14   2   4      625.62      609.18     10.14 o 
 -12   2   4      581.55      566.38      7.83 o 
 -10   2   4      604.91      637.55     10.03 o 
  -8   2   4     1585.96     1647.73     21.66 o 
  -6   2   4      356.81      339.62      5.87 o 
  -4   2   4     1275.12     1349.25     28.93 o 
  -2   2   4     1249.53     1383.23     40.37 o 
   0   2   4     1490.87     1565.34     26.32 o 
   2   2   4       13.38       11.56      1.31 o 
   4   2   4      290.63      329.95     14.54 o 
   6   2   4     2556.64     2613.67     37.57 o 
   8   2   4       78.81       72.84      2.21 o 
  10   2   4      169.85      160.58      3.28 o 
  12   2   4      542.10      538.66      8.89 o 
  14   2   4      188.92      190.08      3.79 o 
  16   2   4       56.30       47.55      2.83 o 
  18   2   4      105.21       88.86      3.69 o 
  20   2   4      345.21      365.42     15.59 o 
  22   2   4      147.31      143.02      6.21 o 
  24   2   4      119.83      117.02      5.45 o 
  26   2   4       18.27        9.63      7.57 o 
  28   2   4       40.64       38.35      6.52 o 
  30   2   4        3.00        2.22      8.42 o 
  32   2   4        5.36        8.28      7.51 o 
 -33   3   4       11.39        6.77      7.22 o 
 -31   3   4       12.01        6.45      6.74 o 
 -29   3   4       12.37        8.46      8.84 o 
 -27   3   4       68.78       54.85      9.68 o 
 -25   3   4      289.43      276.82      8.58 o 
 -23   3   4      100.23       84.62      5.16 o 
 -21   3   4      136.20      134.27      4.90 o 
 -19   3   4       19.58       15.78      2.90 o 
 -17   3   4      352.44      339.15      7.07 o 
 -15   3   4      261.20      261.17      6.55 o 
 -13   3   4     1393.37     1387.33     23.85 o 
 -11   3   4      739.70      736.54     11.56 o 
  -9   3   4       82.72       62.37      3.26 o 
  -7   3   4      212.67      205.48      9.79 o 
  -5   3   4       29.16       22.03      2.10 o 
  -3   3   4      480.97      495.28     16.76 o 
  -1   3   4     1294.32     1384.28     21.38 o 
   1   3   4      147.04      127.39      6.32 o 
   3   3   4      225.76      197.66     11.27 o 
   5   3   4      194.34      165.83      9.58 o 
   7   3   4      201.45      189.66      4.09 o 
   9   3   4     1014.68     1025.98     15.59 o 
  11   3   4     1341.76     1348.10     20.25 o 
  13   3   4      270.94      266.24     10.74 o 
  15   3   4      173.12      163.32      5.03 o 
  17   3   4       31.87       24.67      3.41 o 
  19   3   4       68.41       66.85      7.79 o 
  21   3   4       90.13       80.85      4.85 o 
  23   3   4      126.71      109.61      6.73 o 
  25   3   4       14.60       16.17      7.05 o 
  27   3   4         .20        -.19      8.42 o 
  29   3   4       19.57       12.06      7.99 o 
 -30   4   4       40.21       51.57      8.52 o 
 -28   4   4      318.12      358.60     14.96 o 
 -26   4   4       78.29       67.03      9.05 o 
 -24   4   4      116.46      105.94      7.01 o 
 -22   4   4      168.20      159.99      7.54 o 
 -20   4   4      357.89      346.29      9.93 o 
 -18   4   4       10.80       16.57      7.05 o 
 -16   4   4       75.83       79.47      4.97 o 
 -14   4   4      587.03      595.72     12.07 o 
 -12   4   4      170.61      172.11      5.12 o 
 -10   4   4      293.09      314.06      6.66 o 
  -8   4   4      534.13      566.62     21.19 o 
  -6   4   4       73.69       79.95      3.23 o 
  -4   4   4      237.58      269.43      5.79 o 
  -2   4   4     2251.54     2393.51     50.32 o 
   0   4   4      118.49      132.75      7.89 o 
   2   4   4       87.19       84.15      3.29 o 
   4   4   4      107.50      108.11      3.84 o 
   6   4   4      557.43      574.72     10.64 o 
   8   4   4       35.31       29.78      3.57 o 
  10   4   4      127.28      126.16     10.84 o 
  12   4   4      510.79      514.88     11.31 o 
  14   4   4       34.60       34.02      6.10 o 
  16   4   4      106.42      105.41      4.94 o 
  18   4   4      181.86      191.19      6.50 o 
  20   4   4      220.93      227.08     14.42 o 
  22   4   4       22.68       34.77      5.80 o 
  24   4   4      163.79      176.06     27.15 o 
  26   4   4       72.17       73.69     14.62 o 
 -25   5   4      224.57      236.36     12.32 o 
 -23   5   4       55.34       55.70      8.84 o 
 -21   5   4       55.95       51.87      9.78 o 
 -19   5   4       12.58        6.40      5.24 o 
 -17   5   4       64.81       46.83      5.45 o 
 -15   5   4       35.58       27.30      4.98 o 
 -13   5   4      324.21      333.82      8.78 o 
 -11   5   4      448.65      459.92     18.12 o 
  -9   5   4       43.84       36.48      4.52 o 
  -7   5   4       47.27       44.76      5.26 o 
  -5   5   4      443.62      452.27     11.24 o 
  -3   5   4      254.11      243.92     10.53 o 
  -1   5   4      358.76      339.76     10.01 o 
   1   5   4      165.55      160.03     13.26 o 
   3   5   4       57.93       53.18      3.94 o 
   5   5   4       22.17       26.75      6.31 o 
   7   5   4       35.65       30.20      4.74 o 
   9   5   4      647.39      718.58     22.66 o 
  11   5   4      201.48      216.39      7.96 o 
  13   5   4       16.74        9.47      5.13 o 
  15   5   4      168.95      156.65      7.52 o 
  17   5   4        2.70        4.01      5.50 o 
  19   5   4       26.14       17.90      7.58 o 
  21   5   4      154.04      160.44     10.24 o 
 -18   6   4        9.10        7.20     11.78 o 
 -16   6   4       37.73       23.56     10.14 o 
 -14   6   4       46.58       29.96      9.47 o 
 -12   6   4      145.30      143.60     35.57 o 
 -10   6   4       55.70       40.36      9.11 o 
  -8   6   4       45.64       40.90      9.00 o 
  -6   6   4       47.96       51.49     21.15 o 
  -4   6   4       17.46       10.94      6.73 o 
  -2   6   4      137.07      130.07      8.63 o 
   0   6   4       55.72       42.71      7.15 o 
   2   6   4       73.65       62.50      8.00 o 
   4   6   4       36.20       22.04      6.80 o 
   6   6   4       12.14       18.34      7.51 o 
   8   6   4       21.86       23.87      8.63 o 
  10   6   4       86.79       96.19      8.23 o 
  12   6   4       50.65       51.07     10.31 o 
  14   6   4        1.69        7.16     10.70 o 
 -35   1   5      257.38      248.85     10.93 o 
 -33   1   5      219.30      214.93      8.30 o 
 -31   1   5       55.30       40.04      4.97 o 
 -29   1   5       22.69       23.21      3.86 o 
 -27   1   5       43.99       36.97      3.18 o 
 -25   1   5      172.07      169.44      6.95 o 
 -23   1   5      111.04       95.91      6.84 o 
 -21   1   5      205.80      200.50      3.94 o 
 -19   1   5      607.97      637.76     10.34 o 
 -17   1   5      190.12      169.15      3.29 o 
 -15   1   5     1056.63     1044.95     12.97 o 
 -13   1   5      423.54      440.21      5.93 o 
 -11   1   5      209.46      191.88      9.58 o 
  -9   1   5      300.17      306.21      4.61 o 
  -7   1   5       85.65       81.52      2.32 o 
  -5   1   5      901.48      967.25     13.23 o 
  -3   1   5      481.68      528.09      8.50 o 
  -1   1   5      390.80      436.92      7.60 o 
   1   1   5      945.77      976.76     18.83 o 
   3   1   5      147.87      136.84      3.58 o 
   5   1   5      158.77      160.39      3.48 o 
   7   1   5      223.46      200.44      4.28 o 
   9   1   5      497.83      515.16      8.38 o 
  11   1   5      991.32      951.97     15.99 o 
  13   1   5      204.29      192.72      4.23 o 
  15   1   5      386.07      380.49      6.85 o 
  17   1   5      151.80      146.69      4.39 o 
  19   1   5      106.66       98.06      4.34 o 
  21   1   5       75.37       74.68      7.26 o 
  23   1   5       12.08        4.42      3.72 o 
  25   1   5        3.58        5.26      4.55 o 
  27   1   5       15.03        5.86      4.83 o 
  29   1   5      115.72      104.23      6.93 o 
  31   1   5      251.84      297.08     11.38 o 
 -34   2   5       47.98       57.67      9.47 o 
 -32   2   5       15.67       13.06     11.15 o 
 -30   2   5        5.84        4.90      5.91 o 
 -28   2   5      163.11      170.46      7.79 o 
 -26   2   5      254.88      222.27      6.17 o 
 -24   2   5      487.61      488.09     10.34 o 
 -22   2   5       34.40       30.48      2.75 o 
 -20   2   5       71.89       65.29      3.79 o 
 -18   2   5      585.23      592.32      9.92 o 
 -16   2   5       27.72       20.10      5.15 o 
 -14   2   5      938.19      941.81     13.34 o 
 -12   2   5     1131.85     1144.19     15.54 o 
 -10   2   5        6.21        6.78      1.47 o 
  -8   2   5       13.10        6.93      1.56 o 
  -6   2   5      461.70      470.03      8.10 o 
  -4   2   5      776.72      806.69     30.73 o 
  -2   2   5      575.41      628.89     10.06 o 
   0   2   5      536.45      547.96     19.83 o 
   2   2   5      140.09      136.69      8.11 o 
   4   2   5      238.29      217.06      4.21 o 
   6   2   5       48.37       41.51      1.92 o 
   8   2   5      705.41      708.60     12.41 o 
  10   2   5     1312.09     1291.74     21.57 o 
  12   2   5      251.64      263.70     11.06 o 
  14   2   5      784.06      836.76     15.41 o 
  16   2   5       19.01       22.23      4.21 o 
  18   2   5       28.51       21.12      3.26 o 
  20   2   5      597.55      591.12     17.71 o 
  22   2   5       77.99       67.70      4.61 o 
  24   2   5      151.16      164.76     10.63 o 
  26   2   5         .86        4.39      4.83 o 
  28   2   5       40.72       43.78      6.01 o 
  30   2   5       78.89       76.54      7.93 o 
 -33   3   5      118.96      119.78     10.54 o 
 -31   3   5       49.99       56.11      8.76 o 
 -29   3   5      121.57      134.08     15.68 o 
 -27   3   5       19.66       12.18      6.14 o 
 -25   3   5       36.40       42.70      6.16 o 
 -23   3   5      142.25      120.77      5.92 o 
 -21   3   5        1.56       -3.62      3.62 o 
 -19   3   5       99.88       97.46      7.05 o 
 -17   3   5       57.76       49.61      3.49 o 
 -15   3   5      469.37      449.57      8.85 o 
 -13   3   5     1077.85     1091.52     17.84 o 
 -11   3   5       89.28       98.87      4.21 o 
  -9   3   5      316.96      297.23     18.33 o 
  -7   3   5      455.84      451.55      7.97 o 
  -5   3   5       70.03       64.98      4.73 o 
  -3   3   5      761.63      766.76     11.83 o 
  -1   3   5      245.58      252.27      4.84 o 
   1   3   5       27.85       22.00      2.21 o 
   3   3   5      352.76      351.62      6.21 o 
   5   3   5      142.03      126.34      3.37 o 
   7   3   5       14.86       12.03      3.47 o 
   9   3   5      408.86      407.28      7.73 o 
  11   3   5      833.27      847.12     18.68 o 
  13   3   5       18.68       12.05      6.42 o 
  15   3   5      271.16      259.91      6.81 o 
  17   3   5       49.44       41.49      7.36 o 
  19   3   5       76.76       67.33      5.42 o 
  21   3   5       50.44       43.89      4.75 o 
  23   3   5       36.29       43.85      5.71 o 
  25   3   5       62.48       66.05      6.58 o 
  27   3   5       28.46       28.67      7.12 o 
 -30   4   5      106.72      103.32      9.82 o 
 -28   4   5       69.12       67.72     16.83 o 
 -26   4   5      308.95      355.89     14.59 o 
 -24   4   5      379.09      425.61     15.47 o 
 -22   4   5      218.29      220.39      9.46 o 
 -20   4   5      162.06      148.54      8.03 o 
 -18   4   5       35.17       22.30      4.67 o 
 -16   4   5       44.18       39.08      5.16 o 
 -14   4   5      363.36      368.66      9.15 o 
 -12   4   5      140.79      139.86      5.05 o 
 -10   4   5       22.82       29.75      3.71 o 
  -8   4   5      197.03      207.34     11.47 o 
  -6   4   5      689.70      745.72     17.09 o 
  -4   4   5      389.36      404.32      8.24 o 
  -2   4   5     2149.56     2298.89     74.88 o 
   0   4   5      471.36      473.78      9.36 o 
   2   4   5      543.34      555.08     10.77 o 
   4   4   5      167.52      172.65      5.58 o 
   6   4   5       76.43       77.88      4.01 o 
   8   4   5       67.10       67.09      8.94 o 
  10   4   5      239.88      236.11      7.93 o 
  12   4   5       42.87       37.82      5.09 o 
  14   4   5       45.29       43.51      5.25 o 
  16   4   5       45.66       34.18      4.75 o 
  18   4   5      357.98      363.32     14.95 o 
  20   4   5      182.77      193.84     13.89 o 
  22   4   5      271.15      301.29     26.95 o 
  24   4   5      169.68      192.80     11.05 o 
 -25   5   5        6.85        7.18      8.64 o 
 -23   5   5       12.91        2.47      7.38 o 
 -21   5   5        4.69       -1.59      6.91 o 
 -19   5   5       34.13       25.79      6.32 o 
 -17   5   5       25.52       17.47      7.36 o 
 -15   5   5      141.22      141.70      7.85 o 
 -13   5   5       70.17       65.25      6.05 o 
 -11   5   5      162.58      159.33      6.73 o 
  -9   5   5      264.46      271.35      9.63 o 
  -7   5   5       25.55       21.46      6.10 o 
  -5   5   5       50.25       45.80      4.62 o 
  -3   5   5      181.88      175.70      5.96 o 
  -1   5   5       72.86       69.68      4.75 o 
   1   5   5       32.89       27.92      4.08 o 
   3   5   5       69.65       59.02      5.26 o 
   5   5   5      121.08      108.93      6.27 o 
   7   5   5       55.84       56.97      5.37 o 
   9   5   5      268.71      278.11     17.79 o 
  11   5   5        5.92       14.11      5.78 o 
  13   5   5        5.48       19.40      6.65 o 
  15   5   5       16.56       -4.59     13.15 o 
  17   5   5         .82        7.46     10.31 o 
  19   5   5       88.13       82.47     24.20 o 
 -16   6   5       33.46       23.57     12.10 o 
 -14   6   5       22.05       13.71     12.73 o 
 -12   6   5       47.43       14.60      9.30 o 
 -10   6   5       35.41       39.98     10.41 o 
  -8   6   5      298.18      310.22     19.79 o 
  -6   6   5        9.04       13.00     10.62 o 
  -4   6   5       28.58       35.24      7.93 o 
  -2   6   5       46.32       68.17      8.42 o 
   0   6   5      144.14      145.43     10.10 o 
   2   6   5       30.39       33.88      7.55 o 
   4   6   5      240.97      249.07     11.89 o 
   6   6   5      120.28      120.36      8.93 o 
   8   6   5       53.31       40.22      7.97 o 
  10   6   5       73.97       79.47      9.15 o 
 -36   0   6      880.44     1066.13     46.40 o 
 -34   0   6      367.01      409.21     17.69 o 
 -32   0   6       41.00       31.98      8.63 o 
 -30   0   6       27.69       36.40      6.94 o 
 -28   0   6       58.32       61.02      6.10 o 
 -26   0   6       38.33       38.50      4.84 o 
 -24   0   6      552.39      581.59     13.07 o 
 -22   0   6      212.39      210.13      6.53 o 
 -20   0   6      325.66      357.26      9.27 o 
 -18   0   6     1329.36     1429.37     25.17 o 
 -16   0   6     3799.59     3873.60     65.01 o 
 -14   0   6      359.85      362.44      7.80 o 
 -12   0   6      657.22      621.27     13.08 o 
 -10   0   6      553.60      552.26     11.81 o 
  -8   0   6     1272.15     1257.64     25.41 o 
  -6   0   6      923.70      950.13     21.56 o 
  -4   0   6       87.83       82.93      3.58 o 
  -2   0   6     1176.23     1334.96     29.21 o 
   0   0   6      878.47      919.50     17.96 o 
   2   0   6     1095.78     1061.73     22.85 o 
   4   0   6      843.76      853.03     16.69 o 
   6   0   6      719.21      713.30     24.91 o 
   8   0   6      439.23      417.38     11.59 o 
  10   0   6     1855.26     1814.83     43.90 o 
  12   0   6     1567.59     1572.10     35.36 o 
  14   0   6     1969.03     1999.06     67.43 o 
  16   0   6      131.86      114.71      5.68 o 
  18   0   6        9.27        2.10      4.63 o 
  20   0   6      354.78      395.37     14.96 o 
  22   0   6       13.07        7.57      6.52 o 
  24   0   6       32.43       47.34      8.00 o 
  26   0   6       59.03       74.07      8.84 o 
  28   0   6      210.04      251.35     16.84 o 
  30   0   6      295.85      345.10     20.42 o 
 -35   1   6       90.12       78.37      9.16 o 
 -33   1   6       40.69       36.25      6.02 o 
 -31   1   6       51.08       50.34      7.47 o 
 -29   1   6       10.98       11.64      4.52 o 
 -27   1   6        8.65        3.05      3.72 o 
 -25   1   6      126.59       97.05     11.58 o 
 -23   1   6       20.66       24.09      3.11 o 
 -21   1   6      406.48      392.07      7.15 o 
 -19   1   6      273.40      258.94      4.97 o 
 -17   1   6      233.51      236.62      4.09 o 
 -15   1   6      255.37      256.31      4.75 o 
 -13   1   6      192.04      189.62      3.89 o 
 -11   1   6      153.10      148.28      3.48 o 
  -9   1   6      278.78      259.94      7.37 o 
  -7   1   6      349.77      350.84     10.85 o 
  -5   1   6      204.78      223.87      6.11 o 
  -3   1   6       57.72       61.91      1.87 o 
  -1   1   6      133.71      143.26      9.05 o 
   1   1   6      207.38      206.74      4.61 o 
   3   1   6      209.29      192.07      4.24 o 
   5   1   6      172.32      148.48      9.26 o 
   7   1   6      156.37      139.74     10.84 o 
   9   1   6      210.91      204.25      4.30 o 
  11   1   6      355.91      343.99      8.43 o 
  13   1   6       34.88       36.19      3.12 o 
  15   1   6      325.26      315.41     11.48 o 
  17   1   6       58.05       53.15      3.41 o 
  19   1   6      159.15      146.88     10.21 o 
  21   1   6       47.85       27.78      5.16 o 
  23   1   6       11.53       14.27     12.94 o 
  25   1   6        3.53        5.97     13.67 o 
  27   1   6       28.75       20.78      8.12 o 
  29   1   6       18.98       16.84      8.42 o 
 -34   2   6       17.38        9.42      8.29 o 
 -32   2   6       25.43       24.60      8.23 o 
 -30   2   6        9.38       14.67      6.67 o 
 -28   2   6        5.58       -5.05      5.05 o 
 -26   2   6      172.32      152.07      7.26 o 
 -24   2   6       10.30        8.25      3.85 o 
 -22   2   6       36.04       38.26      3.44 o 
 -20   2   6       12.11       14.28      2.81 o 
 -18   2   6      123.19      110.23      3.74 o 
 -16   2   6       66.01       57.42      4.73 o 
 -14   2   6      626.19      616.39     10.11 o 
 -12   2   6      643.79      645.77     14.45 o 
 -10   2   6      220.40      205.01      5.69 o 
  -8   2   6      250.13      237.08     12.85 o 
  -6   2   6      199.12      175.68      3.86 o 
  -4   2   6      102.79      112.69      2.98 o 
  -2   2   6      273.15      302.82      6.17 o 
   0   2   6       12.81       13.61      2.00 o 
   2   2   6      553.73      510.71      9.16 o 
   4   2   6       69.05       62.08      5.37 o 
   6   2   6       16.27       16.71      2.57 o 
   8   2   6      973.77      998.24     17.30 o 
  10   2   6      637.82      630.05     17.72 o 
  12   2   6       41.46       30.63      6.73 o 
  14   2   6      192.47      185.42      6.11 o 
  16   2   6       73.75       70.26      4.46 o 
  18   2   6       28.36       18.77      5.58 o 
  20   2   6       11.18        -.36      4.67 o 
  22   2   6       64.77       61.72      6.84 o 
  24   2   6       60.09       62.46     15.89 o 
  26   2   6        5.11        3.45      6.16 o 
  28   2   6       30.60       47.44     10.97 o 
 -31   3   6        4.75       12.37      8.23 o 
 -29   3   6        4.43        4.39      8.17 o 
 -27   3   6       37.88       46.60     20.09 o 
 -25   3   6       12.82       10.04      6.61 o 
 -23   3   6       69.98       59.50      9.26 o 
 -21   3   6      151.74      142.54      6.70 o 
 -19   3   6      415.73      437.71     10.37 o 
 -17   3   6      288.05      282.72      7.84 o 
 -15   3   6      997.11      969.19     18.22 o 
 -13   3   6      835.67      861.83     15.95 o 
 -11   3   6      680.14      712.60     13.92 o 
  -9   3   6       79.52       73.93      7.05 o 
  -7   3   6       45.72       45.38      3.18 o 
  -5   3   6      736.37      795.20     13.05 o 
  -3   3   6      397.00      377.49      7.27 o 
  -1   3   6        6.01       11.21      2.30 o 
   1   3   6      567.80      576.96     18.56 o 
   3   3   6      192.34      190.79      4.96 o 
   5   3   6      445.56      437.23      8.60 o 
   7   3   6      312.31      343.34     10.85 o 
   9   3   6      942.54      929.69     16.74 o 
  11   3   6      571.62      571.17     13.13 o 
  13   3   6       54.25       54.03     12.10 o 
  15   3   6      364.08      365.08     10.74 o 
  17   3   6      124.75      111.95     11.37 o 
  19   3   6       37.60       27.71      5.02 o 
  21   3   6       51.03       50.77      6.34 o 
  23   3   6       33.70       32.30     11.15 o 
  25   3   6        7.46        6.75      9.68 o 
 -28   4   6      143.11      153.32     11.38 o 
 -26   4   6      126.54      146.47     10.34 o 
 -24   4   6       52.05       44.14      7.61 o 
 -22   4   6       49.21       61.49      7.59 o 
 -20   4   6         .73       -3.84      6.31 o 
 -18   4   6       22.94       20.42      6.39 o 
 -16   4   6      267.67      263.38     13.79 o 
 -14   4   6       44.41       40.70      9.78 o 
 -12   4   6       31.01       28.71      4.46 o 
 -10   4   6       15.47       14.68      3.56 o 
  -8   4   6      129.75      134.04      5.13 o 
  -6   4   6       46.62       52.66      3.68 o 
  -4   4   6      348.68      364.48     17.27 o 
  -2   4   6      478.80      512.63     15.59 o 
   0   4   6      126.56      110.46      4.34 o 
   2   4   6       75.14       75.78      6.63 o 
   4   4   6       52.15       48.23      4.24 o 
   6   4   6       27.58       32.82      5.58 o 
   8   4   6      134.92      129.55      6.62 o 
  10   4   6      172.93      171.04      7.28 o 
  12   4   6       91.16       81.80      6.50 o 
  14   4   6       96.56       73.49      9.36 o 
  16   4   6       20.52       11.94      6.62 o 
  18   4   6      173.66      187.05     21.15 o 
  20   4   6       30.45       30.39     10.20 o 
  22   4   6      144.66      182.83     15.29 o 
 -21   5   6       61.36       56.68      9.17 o 
 -19   5   6       14.11       13.38      7.07 o 
 -17   5   6       49.44       49.31      8.73 o 
 -15   5   6        9.69       14.14      6.01 o 
 -13   5   6       93.26       71.32      6.86 o 
 -11   5   6      151.42      150.67      8.37 o 
  -9   5   6       18.52       33.20     10.84 o 
  -7   5   6       96.94       93.90      9.36 o 
  -5   5   6      331.80      331.46     12.00 o 
  -3   5   6      326.77      321.50     12.95 o 
  -1   5   6      217.84      220.14      7.98 o 
   1   5   6      209.54      218.76      8.41 o 
   3   5   6      206.87      216.49      8.21 o 
   5   5   6       27.21       28.66      5.60 o 
   7   5   6       33.54       34.35      6.84 o 
   9   5   6      153.70      136.62      8.42 o 
  11   5   6       55.22       54.54      8.52 o 
  13   5   6       19.27       14.35      7.43 o 
  15   5   6       32.77       25.09      9.08 o 
  17   5   6       33.91       55.79     11.75 o 
 -12   6   6      105.08      101.78     10.74 o 
 -10   6   6       68.13       42.24      9.55 o 
  -8   6   6       46.72       43.12     11.26 o 
  -6   6   6       68.94       58.69      9.54 o 
  -4   6   6      152.22      145.86     15.36 o 
  -2   6   6      182.32      187.39     13.93 o 
   0   6   6       54.72       43.57      8.89 o 
   2   6   6       92.76      101.63      9.36 o 
   4   6   6       19.32       21.97      8.33 o 
   6   6   6       61.98       66.99     10.21 o 
 -33   1   7       23.50       32.08     14.10 o 
 -31   1   7        8.41       15.00      5.75 o 
 -29   1   7      102.01      114.28      6.84 o 
 -27   1   7       12.28        4.16      3.79 o 
 -25   1   7      133.72      137.83      5.05 o 
 -23   1   7       35.61       39.52      3.56 o 
 -21   1   7       25.40       24.76      3.12 o 
 -19   1   7      135.29      126.81      3.74 o 
 -17   1   7      547.29      556.23      8.94 o 
 -15   1   7     1103.43     1180.96     17.06 o 
 -13   1   7       46.13       33.67      4.84 o 
 -11   1   7      254.46      260.46      5.55 o 
  -9   1   7       45.24       43.36      2.83 o 
  -7   1   7       96.38       96.40      8.73 o 
  -5   1   7      233.38      227.48      4.54 o 
  -3   1   7       67.55       84.80      7.15 o 
  -1   1   7      118.96      111.73      3.74 o 
   1   1   7      116.62      118.09      4.39 o 
   3   1   7       22.39       17.46      4.21 o 
   5   1   7      409.34      409.49      8.10 o 
   7   1   7       37.80       25.59      4.52 o 
   9   1   7      820.53      829.81     15.29 o 
  11   1   7      604.21      613.75     13.56 o 
  13   1   7       81.93       71.34      4.24 o 
  15   1   7         .24        1.38      4.31 o 
  17   1   7       31.41       27.18      8.63 o 
  19   1   7      153.78      166.46     10.95 o 
  21   1   7       38.32       29.35      6.00 o 
  23   1   7       79.06       94.06      8.52 o 
  25   1   7       14.77       12.99      6.93 o 
  27   1   7       29.52       26.17      7.82 o 
 -32   2   7       47.38       62.70      8.44 o 
 -30   2   7        8.68       -2.84      7.07 o 
 -28   2   7       52.89       46.00      6.42 o 
 -26   2   7       21.65       26.07      6.17 o 
 -24   2   7       32.59       26.71      4.86 o 
 -22   2   7        7.95        6.49      3.97 o 
 -20   2   7       45.66       41.64      3.79 o 
 -18   2   7       46.83       38.37      3.62 o 
 -16   2   7      207.44      199.89      5.19 o 
 -14   2   7      569.76      566.52     10.82 o 
 -12   2   7      313.16      328.64      6.60 o 
 -10   2   7      435.23      445.14     10.54 o 
  -8   2   7       48.15       47.60      3.20 o 
  -6   2   7      219.15      235.68      5.14 o 
  -4   2   7       34.91       40.90      3.05 o 
  -2   2   7        5.65        7.19      2.60 o 
   0   2   7      161.70      170.79      7.79 o 
   2   2   7       28.86       23.13      2.88 o 
   4   2   7      386.50      391.39      7.45 o 
   6   2   7      224.76      231.62      6.31 o 
   8   2   7      481.20      489.01     15.70 o 
  10   2   7      230.28      208.72      5.93 o 
  12   2   7       83.29       72.86      3.94 o 
  14   2   7       89.05       65.64      9.89 o 
  16   2   7        7.93        5.07      4.36 o 
  18   2   7        6.70        8.31      5.61 o 
  20   2   7       16.56       13.31      6.84 o 
  22   2   7        5.40        6.10      5.70 o 
  24   2   7       15.50       26.44     20.30 o 
  26   2   7       25.59       30.64      9.80 o 
 -29   3   7       36.82       60.98     12.31 o 
 -27   3   7      269.25      288.51     12.80 o 
 -25   3   7       87.82       80.03      7.31 o 
 -23   3   7       69.57       73.61      6.68 o 
 -21   3   7       98.64       90.71      5.54 o 
 -19   3   7      149.67      133.02      6.21 o 
 -17   3   7      261.82      246.40      7.21 o 
 -15   3   7      209.46      206.50      6.32 o 
 -13   3   7      175.62      184.10      6.55 o 
 -11   3   7      313.43      295.19      6.99 o 
  -9   3   7       59.08       52.35      5.47 o 
  -7   3   7      151.97      165.85      5.68 o 
  -5   3   7      209.20      222.25      6.53 o 
  -3   3   7      621.48      665.73     15.08 o 
  -1   3   7      667.43      720.21     12.90 o 
   1   3   7       36.18       35.56      3.29 o 
   3   3   7       77.83       65.61      3.69 o 
   5   3   7      254.05      253.29      6.47 o 
   7   3   7      166.86      170.67      5.45 o 
   9   3   7       24.12        9.91      5.63 o 
  11   3   7      434.24      431.90     11.93 o 
  13   3   7       99.14       82.50      8.00 o 
  15   3   7       11.71        8.38      5.13 o 
  17   3   7      261.64      243.41      9.00 o 
  19   3   7      195.22      199.34      8.61 o 
  21   3   7      245.61      276.64     11.10 o 
  23   3   7       50.00       55.70      8.17 o 
 -26   4   7       96.33      116.23     10.40 o 
 -24   4   7      226.64      239.14     12.95 o 
 -22   4   7      225.44      237.05     11.83 o 
 -20   4   7       38.95       25.14      8.47 o 
 -18   4   7      172.10      148.17      8.63 o 
 -16   4   7       62.52       42.14      5.84 o 
 -14   4   7       95.97       84.67      6.00 o 
 -12   4   7       41.09       45.38      5.27 o 
 -10   4   7       62.33       47.25      4.90 o 
  -8   4   7      123.43      119.37      5.73 o 
  -6   4   7       22.56       29.10      3.98 o 
  -4   4   7      236.52      231.56      7.73 o 
  -2   4   7      466.64      472.56     11.39 o 
   0   4   7       43.41       50.47      4.67 o 
   2   4   7       89.45       84.04      5.03 o 
   4   4   7       60.98       41.63      4.67 o 
   6   4   7       77.71       85.29      5.92 o 
   8   4   7      112.11      115.12      8.26 o 
  10   4   7       54.77       42.99      7.06 o 
  12   4   7        5.53       -6.35      7.28 o 
  14   4   7      124.52      105.33      9.30 o 
  16   4   7       46.32       55.67      9.25 o 
  18   4   7      155.34      144.67     11.24 o 
 -19   5   7       28.00       14.80      9.57 o 
 -17   5   7       20.49        9.40      7.99 o 
 -15   5   7       47.53       51.39      7.33 o 
 -13   5   7       41.21       42.95      7.50 o 
 -11   5   7       34.59       35.48      6.15 o 
  -9   5   7      109.08      105.50      7.51 o 
  -7   5   7      416.07      447.30     15.59 o 
  -5   5   7       86.92       87.61     10.42 o 
  -3   5   7       62.73       51.38      9.26 o 
  -1   5   7      191.50      204.04      8.99 o 
   1   5   7       62.12       57.39      6.58 o 
   3   5   7       52.60       32.56      6.41 o 
   5   5   7      114.24      106.24      8.73 o 
   7   5   7        9.33        2.68      7.28 o 
   9   5   7       31.10       37.02      7.07 o 
  11   5   7       13.02       25.21      7.87 o 
  13   5   7       43.14       22.52      8.94 o 
 -32   0   8      175.81      183.33     12.63 o 
 -30   0   8       86.15       90.06      8.42 o 
 -28   0   8       25.67       37.66      7.78 o 
 -26   0   8       77.35       94.69      6.52 o 
 -24   0   8       14.27       16.20      5.68 o 
 -22   0   8      276.27      260.27      8.84 o 
 -20   0   8       82.35       76.60      5.68 o 
 -18   0   8      938.72      994.60     22.59 o 
 -16   0   8     1175.82     1229.43     26.41 o 
 -14   0   8       74.06       66.08      4.42 o 
 -12   0   8      952.79      997.65     21.75 o 
 -10   0   8     1116.04     1190.20     25.99 o 
  -8   0   8      171.03      182.52      6.11 o 
  -6   0   8       99.84       87.55      4.84 o 
  -4   0   8       21.22       11.15      3.79 o 
  -2   0   8        8.75        5.26      4.21 o 
   0   0   8       73.00       64.18      6.94 o 
   2   0   8      161.85      170.93      8.63 o 
   4   0   8     1468.22     1563.66     51.20 o 
   6   0   8      331.35      354.72     12.01 o 
   8   0   8      230.17      236.87     12.00 o 
  10   0   8      981.55     1048.40     29.77 o 
  12   0   8      404.92      402.60     12.01 o 
  14   0   8       22.52       25.67      5.26 o 
  16   0   8      133.89       86.29     10.94 o 
  18   0   8      107.29      105.22     10.52 o 
  20   0   8       76.07       82.70     12.42 o 
  22   0   8       46.31       49.23     12.41 o 
  24   0   8       87.67       77.23     13.47 o 
 -31   1   8       39.29       51.10      7.74 o 
 -29   1   8       55.26       41.62      5.75 o 
 -27   1   8       21.52       26.20      4.90 o 
 -25   1   8       62.24       56.44      4.61 o 
 -23   1   8      208.02      205.37      9.79 o 
 -21   1   8       27.41       29.55      3.79 o 
 -19   1   8      278.69      291.53      6.48 o 
 -17   1   8       76.54       63.16      3.79 o 
 -15   1   8      345.76      343.26      6.83 o 
 -13   1   8     1171.04     1238.40     17.78 o 
 -11   1   8      439.90      464.03      8.13 o 
  -9   1   8      244.23      235.89      5.21 o 
  -7   1   8      195.29      188.03      4.97 o 
  -5   1   8      185.86      200.65      4.95 o 
  -3   1   8      178.03      192.61      5.01 o 
  -1   1   8      124.15      126.74      4.70 o 
   1   1   8      286.83      279.06      7.59 o 
   3   1   8      296.20      298.72      8.54 o 
   5   1   8      238.45      224.47      8.09 o 
   7   1   8     1371.22     1454.40     30.47 o 
   9   1   8      229.37      204.35      7.05 o 
  11   1   8      200.26      200.72      7.58 o 
  13   1   8      275.05      282.98      9.16 o 
  15   1   8       59.36       55.18     12.84 o 
  17   1   8      177.89      161.94      8.70 o 
  19   1   8       61.06       62.59      6.72 o 
  21   1   8        4.12       12.75      7.11 o 
  23   1   8       36.44       47.71     14.31 o 
 -30   2   8      100.03      106.73      9.04 o 
 -28   2   8       41.44       34.77      8.18 o 
 -26   2   8      102.96       86.40      7.88 o 
 -24   2   8      124.06      130.60     14.73 o 
 -22   2   8       75.10       68.60      6.21 o 
 -20   2   8       53.84       46.71      4.67 o 
 -18   2   8       83.75       78.40      6.00 o 
 -16   2   8      395.69      417.96      8.56 o 
 -14   2   8      433.42      460.98      9.01 o 
 -12   2   8       77.69       63.19      3.68 o 
 -10   2   8      166.29      168.64      9.37 o 
  -8   2   8       31.33       27.78      4.21 o 
  -6   2   8       72.07       77.19      3.92 o 
  -4   2   8       95.61       95.76      4.67 o 
  -2   2   8      144.72      147.89      5.37 o 
   0   2   8        6.66         .80      3.68 o 
   2   2   8       92.34      105.15      5.81 o 
   4   2   8      115.01      100.77      5.60 o 
   6   2   8       97.34       82.31      5.64 o 
   8   2   8      418.11      451.21     13.80 o 
  10   2   8      270.81      253.22      8.16 o 
  12   2   8       30.20       24.04      6.23 o 
  14   2   8       10.46        7.92      6.94 o 
  16   2   8      115.27      127.59     11.89 o 
  18   2   8       12.27       10.00      6.39 o 
  20   2   8      186.30      187.75      9.56 o 
  22   2   8       17.56        6.00     10.45 o 
 -27   3   8       27.78       32.28      9.62 o 
 -25   3   8      188.91      209.67     10.45 o 
 -23   3   8      111.05      115.22      8.08 o 
 -21   3   8       12.08       -1.21      7.26 o 
 -19   3   8      128.97      119.03      6.07 o 
 -17   3   8       22.00       31.79      4.83 o 
 -15   3   8       83.59       67.00      6.31 o 
 -13   3   8       49.44       44.03      4.37 o 
 -11   3   8      266.00      260.57      6.99 o 
  -9   3   8      101.53       97.32      5.24 o 
  -7   3   8       66.27       46.08      4.22 o 
  -5   3   8       68.37       58.55      5.79 o 
  -3   3   8      584.91      574.31     12.00 o 
  -1   3   8      109.31      112.38      4.67 o 
   1   3   8      100.22       96.77      4.61 o 
   3   3   8      162.09      158.77      7.07 o 
   5   3   8      106.35      109.89     11.57 o 
   7   3   8       81.03       67.32      6.80 o 
   9   3   8        8.48       16.41     14.10 o 
  11   3   8        6.37       10.86      6.62 o 
  13   3   8      105.01       81.87     22.62 o 
  15   3   8       21.34       19.13      6.98 o 
  17   3   8      180.98      177.74     11.47 o 
  19   3   8      110.93      117.48      9.70 o 
 -22   4   8       90.00       67.51      9.82 o 
 -20   4   8        2.99        8.38     12.31 o 
 -18   4   8      130.73      131.09     21.99 o 
 -16   4   8      233.95      210.45      8.42 o 
 -14   4   8      217.86      219.65      8.75 o 
 -12   4   8        2.79       -4.42      7.57 o 
 -10   4   8       15.17       15.35      5.65 o 
  -8   4   8       16.45       18.37      5.84 o 
  -6   4   8       47.16       45.70      6.41 o 
  -4   4   8      138.76      141.25      7.16 o 
  -2   4   8      143.11      134.08      7.04 o 
   0   4   8       27.66       27.26      5.40 o 
   2   4   8       44.94       36.08      8.94 o 
   4   4   8       52.97       46.19      6.88 o 
   6   4   8       23.86       14.52      6.74 o 
   8   4   8      255.97      220.04     10.32 o 
  10   4   8       94.15       94.51     17.05 o 
  12   4   8       35.91       38.29     10.20 o 
  14   4   8       13.22        1.28      8.75 o 
 -13   5   8        3.46        5.68      7.95 o 
 -11   5   8        4.95       -7.63      7.78 o 
  -9   5   8        2.73       13.67      7.46 o 
  -7   5   8       57.53       59.89     13.15 o 
  -5   5   8       73.75       68.20      9.83 o 
  -3   5   8      141.85      137.50      9.58 o 
  -1   5   8      159.23      169.38     11.73 o 
   1   5   8        3.53        7.46      7.40 o 
   3   5   8       40.50       30.60      9.01 o 
   5   5   8        5.78       -5.11      8.95 o 
   7   5   8       91.80      100.74     24.94 o 
 -29   1   9       47.22       55.25      7.02 o 
 -27   1   9      109.87      105.63      6.59 o 
 -25   1   9       46.20       34.43      5.50 o 
 -23   1   9       19.98       22.18      4.67 o 
 -21   1   9       65.69       63.19      4.75 o 
 -19   1   9       65.98       63.03      4.69 o 
 -17   1   9       33.50       28.24      6.00 o 
 -15   1   9      449.35      470.62     12.11 o 
 -13   1   9        8.36        6.38      4.94 o 
 -11   1   9      253.54      269.87      6.17 o 
  -9   1   9       26.18       18.52      5.05 o 
  -7   1   9       82.86       77.34      4.32 o 
  -5   1   9       38.66       36.01      4.16 o 
  -3   1   9      117.93      109.55      4.98 o 
  -1   1   9       15.95       14.24      4.88 o 
   1   1   9       21.76       14.18      5.05 o 
   3   1   9      154.54      169.15      7.18 o 
   5   1   9      161.20      181.57     11.05 o 
   7   1   9      143.16      136.73      7.28 o 
   9   1   9      154.37      156.02      9.47 o 
  11   1   9       42.54       45.08     10.73 o 
  13   1   9       79.45       92.09     10.94 o 
  15   1   9        6.18       -5.44     10.41 o 
  17   1   9       33.78       40.77     11.36 o 
  19   1   9       29.51       32.89     14.60 o 
  21   1   9       76.08       93.85     23.78 o 
 -26   2   9       64.11       67.93      9.57 o 
 -24   2   9       17.42        8.74      6.63 o 
 -22   2   9       15.37       17.90      5.75 o 
 -20   2   9       68.50       72.11      5.95 o 
 -18   2   9       12.78        7.23      4.88 o 
 -16   2   9      120.16      113.80      5.80 o 
 -14   2   9      883.10      949.42     17.66 o 
 -12   2   9       56.61       50.24      5.47 o 
 -10   2   9      159.01      184.43      9.47 o 
  -8   2   9      172.38      164.16      4.98 o 
  -6   2   9      175.34      184.68     12.74 o 
  -4   2   9       38.60       37.09      7.47 o 
  -2   2   9      148.51      145.92      6.21 o 
   0   2   9       87.50       90.86      9.26 o 
   2   2   9       74.51       82.81      7.68 o 
   4   2   9      249.56      261.58      8.90 o 
   6   2   9      478.28      515.46     25.18 o 
   8   2   9      306.17      331.30     10.77 o 
  10   2   9       30.79       50.01      9.96 o 
  12   2   9      139.78      143.75     13.26 o 
  14   2   9         .25       -9.63     12.47 o 
  16   2   9       22.68       22.67      9.71 o 
  18   2   9       13.75       21.91     15.57 o 
 -23   3   9       42.03       37.42     11.57 o 
 -21   3   9       32.08       45.82      8.31 o 
 -19   3   9        8.58        5.84      7.47 o 
 -17   3   9        4.86       -1.93      5.50 o 
 -15   3   9       30.07       38.04      5.68 o 
 -13   3   9        1.36        2.00      8.94 o 
 -11   3   9       34.53       32.95      4.97 o 
  -9   3   9       19.61       16.73      4.61 o 
  -7   3   9       10.74       11.07      4.60 o 
  -5   3   9      125.36      141.78      6.56 o 
  -3   3   9      233.80      226.77      7.49 o 
  -1   3   9       28.28       25.00      5.02 o 
   1   3   9       31.13       36.07      6.54 o 
   3   3   9       81.43       75.02      7.40 o 
   5   3   9        8.48        3.92      5.99 o 
   7   3   9       37.29       59.67      9.26 o 
   9   3   9         .53       12.87     18.51 o 
  11   3   9        5.01       -2.32     10.86 o 
  13   3   9        2.91        1.71     15.04 o 
  15   3   9       28.90       30.09     15.57 o 
 -18   4   9       99.82       84.09      9.04 o 
 -16   4   9      143.21      129.08     15.78 o 
 -14   4   9       97.79       91.98      6.99 o 
 -12   4   9      134.13      127.62      8.39 o 
 -10   4   9       26.10       23.65      6.29 o 
  -8   4   9       28.99       21.64      7.73 o 
  -6   4   9        3.13       14.94      6.71 o 
  -4   4   9        5.93       12.46     14.41 o 
  -2   4   9       56.83       59.64     12.31 o 
   0   4   9        4.35         .14      8.40 o 
   2   4   9       46.59       44.11     13.89 o 
   4   4   9       32.35       33.15      9.68 o 
   6   4   9      249.98      252.93     13.98 o 
   8   4   9       52.49       49.35     12.94 o 
  10   4   9      102.63      143.01     25.88 o 
 -26   0  10       60.91       74.91      9.05 o 
 -24   0  10      262.12      261.28     11.58 o 
 -22   0  10      171.40      171.75      9.89 o 
 -20   0  10      201.98      214.29      9.89 o 
 -18   0  10       72.11       63.76      7.15 o 
 -16   0  10      233.18      236.43      9.68 o 
 -14   0  10       44.41       49.02      7.36 o 
 -12   0  10       51.57       57.86      7.36 o 
 -10   0  10      154.39      135.13      8.63 o 
  -8   0  10      464.44      491.98     15.59 o 
  -6   0  10      379.01      389.05     13.48 o 
  -4   0  10      533.42      566.06     16.86 o 
  -2   0  10      389.81      416.87     14.32 o 
   0   0  10      401.09      433.73     16.22 o 
   2   0  10      108.98      101.02      9.47 o 
   4   0  10       58.86       62.49     10.10 o 
   6   0  10       70.76       69.02     10.52 o 
   8   0  10      135.30      136.17     11.15 o 
  10   0  10       80.09      102.69     10.94 o 
  12   0  10       73.85       88.38     12.20 o 
  14   0  10      194.49      190.92     18.31 o 
  16   0  10      350.81      358.21     36.85 o 
 -25   1  10       20.08        6.33      7.26 o 
 -23   1  10       15.72       17.74      5.80 o 
 -21   1  10      284.78      293.96     13.69 o 
 -19   1  10      182.33      164.50      6.55 o 
 -17   1  10       55.34       56.36      8.84 o 
 -15   1  10      734.54      790.50     15.13 o 
 -13   1  10      299.40      320.97      8.00 o 
 -11   1  10       42.47       48.50      8.42 o 
  -9   1  10      354.38      380.43     15.69 o 
  -7   1  10       72.80       68.09      5.73 o 
  -5   1  10       64.04       56.63     14.62 o 
  -3   1  10       36.51       33.01      5.39 o 
  -1   1  10       91.79       98.72     16.94 o 
   1   1  10      325.80      347.15     11.08 o 
   3   1  10       24.76       20.84      6.01 o 
   5   1  10      209.15      212.28      8.26 o 
   7   1  10      590.40      627.51     16.68 o 
   9   1  10       45.37       45.81      6.46 o 
  11   1  10      161.70      145.22      9.53 o 
  13   1  10      189.65      190.01     30.00 o 
  15   1  10        7.34        8.78     18.41 o 
 -22   2  10       51.57       64.29      8.73 o 
 -20   2  10       67.63       66.58      9.05 o 
 -18   2  10       28.63       19.95      6.17 o 
 -16   2  10       97.14       94.18      6.71 o 
 -14   2  10       24.19       21.55      5.91 o 
 -12   2  10       47.35       53.64      6.52 o 
 -10   2  10       94.80       95.92     17.89 o 
  -8   2  10       39.39       38.81      6.91 o 
  -6   2  10      301.40      327.57      8.77 o 
  -4   2  10      205.34      186.81      7.22 o 
  -2   2  10      204.20      210.49      8.84 o 
   0   2  10      152.46      151.60      8.49 o 
   2   2  10       17.54       19.69      5.35 o 
   4   2  10      134.32      137.77      8.84 o 
   6   2  10       74.96       69.94      7.83 o 
   8   2  10       60.80       66.24      9.44 o 
  10   2  10       32.86       26.38     10.16 o 
  12   2  10      106.29      105.02     14.29 o 
  14   2  10       45.45       49.43     11.99 o 
 -17   3  10        1.09        6.81      6.74 o 
 -15   3  10        6.27       13.57      8.73 o 
 -13   3  10       51.56       44.86      6.47 o 
 -11   3  10       34.17       27.23      5.88 o 
  -9   3  10        5.10        8.37      5.86 o 
  -7   3  10      149.28      166.90      9.16 o 
  -5   3  10       56.46       51.36      6.32 o 
  -3   3  10       65.30       55.24      6.84 o 
  -1   3  10      150.58      141.81      9.68 o 
   1   3  10       17.61       27.79      7.78 o 
   3   3  10       15.36        8.02      6.62 o 
   5   3  10       36.86       26.60     17.88 o 
   7   3  10         .19      -10.17     10.17 o 
   9   3  10        1.43       -2.45     14.20 o 
  -6   4  10       26.39       29.98     13.78 o 
  -4   4  10        4.49         .71     12.83 o 
  -2   4  10       33.80       59.02     17.99 o 
 -19   1  11         .37       -6.26      7.19 o 
 -17   1  11       21.57       23.35      7.29 o 
 -15   1  11       34.55       20.62      7.29 o 
 -13   1  11       21.85       14.41      7.05 o 
 -11   1  11       44.66       49.38      7.42 o 
  -9   1  11       51.94       53.52      6.87 o 
  -7   1  11       25.61       33.39      6.93 o 
  -5   1  11      120.75      144.96      9.79 o 
  -3   1  11       37.30       23.84      6.17 o 
  -1   1  11       16.19       13.11     11.05 o 
   1   1  11       18.08       10.21      7.14 o 
   3   1  11       54.41       56.17      7.57 o 
   5   1  11       27.20       25.54      7.80 o 
   7   1  11        6.80        6.93      7.81 o 
   9   1  11       18.38       15.32     14.31 o 
 -16   2  11       77.16       77.85     11.47 o 
 -14   2  11      126.88      106.03      8.27 o 
 -12   2  11       12.18       11.37      6.97 o 
 -10   2  11       78.82       67.23      7.33 o 
  -8   2  11      128.08      120.66      8.10 o 
  -6   2  11      130.39      127.63      7.89 o 
  -4   2  11      193.20      205.58     11.79 o 
  -2   2  11      202.49      188.92      9.11 o 
   0   2  11       75.74       48.16      7.72 o 
   2   2  11       55.81       59.98      7.96 o 
   4   2  11       32.35       15.36     10.31 o 
   6   2  11       96.30       88.19     13.54 o 
  -8   0  12      142.21      154.69     13.05 o 
  -6   0  12      129.81      125.22     12.42 o 
  -4   0  12      196.78      193.87     14.31 o 
  -2   0  12       92.26       77.23     11.99 o 
                                                 
